# Supplementary material for: Longitudinal study of a rodent invasion reveals shifts in host pathogen interactions
Source: PLoS Pathog. 2026 Jul 23;22(7):e1014349. doi: 10.1371/journal.ppat.1014349 (PMC13395368; doi:10.1371/journal.ppat.1014349)
Supplement: S1 Table — This details the date in which field work was conducted. (XLSX) [file ppat.1014349.s001.xlsx]

## Sheet: Sheet1
Year	Spring	Autumn
2016	7th April – 2nd June	21st September – 27th October
2017	NA	10th October – 14th November
2021	2nd April – 17th June	06th September – 11th November
2022	4th April – 19th May	NA
