# Supplementary material for: Longitudinal study of a rodent invasion reveals shifts in host pathogen interactions
Source: PLoS Pathog. 2026 Jul 23;22(7):e1014349. doi: 10.1371/journal.ppat.1014349 (PMC13395368; doi:10.1371/journal.ppat.1014349)
Supplement: S2 Table — This provides a summary of the pathogen prevalences per host species for each invasion region and year during this study. (XLSX) [file ppat.1014349.s002.xlsx]

## Sheet: Sheet1
Supplementary Table 2.	Prevalence (%) of potentially pathogenic taxa in all Apodemus sylvaticus and Clethrionomys glareolus sampled per invasion region in Ireland from 2016 - 2022.
	2016						2017						2021						2022
	Apodemus sylvaticus			Clethrionomys glareolus			Apodemus sylvaticus			Clethrionomys glareolus			Apodemus sylvaticus			Clethrionomys glareolus			Apodemus sylvaticus			Clethrionomys glareolus
Pathogen	Core	Front 2016	Front 2021	Core	Front 2016	Front 2021	Core	Front 2016	Front 2021	Core	Front 2016	Front 2021	Core	Front 2016	Front 2021	Core	Front 2016	Front 2021	Core	Front 2016	Front 2021	Core	Front 2016	Front 2021
Bartonella	44.23 (30.47 - 58.67)	43.9 (32.96 - 55.3)	39.13 (27.6 - 51.63)	0	0	NA	60 (36.05 - 80.88)	63.41 (46.94 - 77.88)	67.65 (49.47 - 82.61)	0	0	0	61.82 (47.73 - 74.59)	60.29 (47.7 - 71.97)	48.57 (36.44 - 60.83)	0	0	1.75 (0.04 - 9.39)	48.15 (28.67 - 68.05)	70.37 (49.82 - 86.25)	33.33 (19.09 - 50.22)	0	0	0
Mycoplasma haemomuris	28.85 (17.13 - 43.08)	47.56 (36.41 -58.89)	46.38 (34.28 - 58.8)	0	0	NA	25 (8.66 - 49.1)	48.78 (32.88 - 64.87)	47.06 (29.78 - 64.87)	0	0	0	25.45 (14.67 - 39)	57.35 (44.77 - 69.28)	50 (37.8 - 62.2)	0	2.33 (0.06 - 12.29)	1.75 (0.04 - 9.39)	29.63 (13.75 - 50.18)	51.85 (31.95 - 71.33)	51.28 (34.78 - 67.58)	6.38 (1.34 - 17.54)	0	0
M. coccoides	53.85 (39.47 - 67.77)	46.34 (35.25 - 57.7)	49.28 (37.02 - 61.59)	0	1.56 (0.04 - 8.4)	NA	50 (27.2 - 72.8)	53.66 (37.42 - 69.34)	47.06 (29.78 - 74.87)	0	0	0	34.55 (22.24 - 48.58)	36.76 (25.39 - 49.33)	41.43 (29.77 - 53.83)	0	0	0	37.04 (19.4 - 57.63)	48.15 (28.67 - 68.05)	35.9 (21.2 - 52.82)	0	0	0
M. penetrans	0	0	0	0	0	NA	0	0	0	0	0	0	0	0	0	1.12 (0.03 - 6.1)	0	0	0	0	0	0	0	0
Sarcocystidae	9.62 (3.2 - 21.03)	0	1.45 (0.04 - 7.81)	35.71 (25.55 - 46.92)	57.81 (44.82 - 70.06)	NA	0	0	0	60.42 (45.27 - 74.23)	53.33 (37.87 - 68.34)	100 (0.25 - 100)	1.82 (0.05 - 9.72)	0	0	14.61 (8.01 - 23.68)	13.95 (5.3 - 27.93)	26.32 (15.54 - 39.66)	0	0	2.56 (0.35 - 9.94)	31.91 (24.75 - 57.9)	71.43 (29.04 - 96.33)	76.92 (46.19 - 94.96)
*2016 and 2017 include all 9 surveyed sites, while 2021 and 2022 include the 6 repeated sites. Brackets contain the confidence interval, maximum and minimum values.
