# Supplementary material for: Longitudinal study of a rodent invasion reveals shifts in host pathogen interactions
Source: PLoS Pathog. 2026 Jul 23;22(7):e1014349. doi: 10.1371/journal.ppat.1014349 (PMC13395368; doi:10.1371/journal.ppat.1014349)
Supplement: S3 Table — Details of the sequencing process are presented in the file ‘Sequencing_informations_spleen_samples.xlsx’ on Zenodo (https://zenodo.org/records/14883529). (XLSX) [file ppat.1014349.s003.xlsx]

## Sheet: Sheet1
Supplementary Table 3
The sequencing of spleens from the 1,082 rodents from Ireland presented in this study was carried out between 2016 and 2022, sometimes including samples from other countries outside the scope of this study, and the sequencing data were analysed in three stages over different periods. Details of the sequencing process are presented in the file ‘Sequencing_informations_spleen_samples.xlsx’ on Zenod…
2016	Batch No. 1 (379 samples): total of 761 OTUs representing 5,212,747 reads, including 10 putative pathogenic OTUs representing 4,604,340 reads (88% of the reads)
2017	Batch No. 2 (189 samples): total of 401 OTUs representing 5,099,867 reads, including 8 putative pathogenic OTUs representing 4,774,704 reads (93% of reads)
2022	Batch No. 3 (672 samples): total of 1,272 OTUs representing 10,566,359 reads, including 10 putative pathogenic OTUs representing 8,442,958 reads (80% of reads)
